# Supplementary material for: Molecular and functional heterogeneity in dorsal and ventral oligodendrocyte progenitor cells of the mouse forebrain in response to DNA damage
Source: Nat Commun. 2022 Apr 28;13:2331. doi: 10.1038/s41467-022-30010-6 (PMC9051058; doi:10.1038/s41467-022-30010-6)
Supplement: Supplementary file 4 — Source Data [file 41467_2022_30010_MOESM4_ESM.xlsx]

## Sheet: Fig2b
NG2+ cell density
	#mouse	cells/mm2	mean	SD	SE
Dorsal Cortex P3	WT 1	633.333	571.093	53.8296	24.0733
	WT 2	501.333
	WT 3	548
	WT 4	616.8
	WT 5	556
	KO 1	314.667	289.962	71.3903	31.9267
	KO 2	162.667
	KO 3	330.667
	KO 4	320.667
	KO 5	321.143
Dorsal Cortex P14	WT 1	465.333	508.8	34.6615	15.5011
	WT 2	556
	WT 3	528
	WT 4	502.667
	WT 5	492
	KO 1	82.6667	59.2	14.9547	6.68797
	KO 2	49.3333
	KO 3	62.6667
	KO 4	57.3333
	KO 5	44

## Sheet: Fig2c
NG2+ cell density
	#mouse	cells/mm2	mean	SD	SE
Corpus Callosum P3	WT 1	1185.33	1304.8	106.557	47.6536
	WT 2	1454.67
	WT 3	1313.33
	WT 4	1348
	WT 5	1222.67
	KO 1	280	339.467	45.7102	20.4422
	KO 2	329.333
	KO 3	374.667
	KO 4	394.667
	KO 5	318.667
Corpus Callosum P14	WT 1	634.667	677.333	95.7822	42.8351
	WT 2	566.667
	WT 3	826.667
	WT 4	692
	WT 5	666.667
	KO 1	197.333	191.733	22.7137	10.1579
	KO 2	190.667
	KO 3	176
	KO 4	168
	KO 5	226.667

## Sheet: Fig2d
NG2+ cell density
	#mouse	cells/mm2	mean	SD	SE
Striatum P3	WT 1	597.333	597.867	92.1525	41.2119
	WT 2	753.333
	WT 3	513.333
	WT 4	553.333
	WT 5	572
	KO 1	282.667	287.467	43.1287	19.2878
	KO 2	338.667
	KO 3	257.333
	KO 4	236
	KO 5	322.667
Striatum P14	WT 1	498.667	471.2	36.3024	16.2349
	WT 2	494.667
	WT 3	452
	WT 4	416
	WT 5	494.667
	KO 1	261.333	262.4	40.742	18.2204
	KO 2	225.333
	KO 3	330.667
	KO 4	238.667
	KO 5	256

## Sheet: Fig2e
NG2+ cell density
	#mouse	cells/mm2	mean	SD	SE
POA P3	WT 1	629.333	631.733	44.4062	19.8591
	WT 2	584
	WT 3	608
	WT 4	702.667
	WT 5	634.667
	KO 1	436	399.467	73.8262	33.0161
	KO 2	505.333
	KO 3	390.667
	KO 4	344
	KO 5	321.333
POA P14	WT 1	528	591.2	55.0281	24.6093
	WT 2	556
	WT 3	582.667
	WT 4	668
	WT 5	621.333
	KO 1	433.333	430.4	40.4464	18.0882
	KO 2	482.667
	KO 3	385.333
	KO 4	396
	KO 5	454.667

## Sheet: Fig3d-e
Retrovirus in the LV P0-P1 > sacrif P7
Mean absolute # of GFP+ cells in the dorsal SVZ/hemisection				Mean absolute # of GFP+ OPCs (NG2+) in the dorsal ctx/hemisection						Ratio GFP+ dOPCs/GFP+ cells in dSVZ
KO #1	32			KO #1	7					KO #1	0.21
KO #2	28			KO #2	8					KO #2	0.29
KO #3	17			KO #3	2					KO #3	0.12
WT#1	48			WT#1	4					WT#1	0.09
WT#2	86			WT#2	18					WT#2	0.2
WT#3	76			WT#3	13					WT#3	0.17
WT#4	54			WT#4	3					WT#4	0.05

## Sheet: Fig3i-j
TatCre in the LV of WT/Cit-K KO R26R-YFP P0-P1 > sacrif P10
Mean absolute # of YFP+ cells in the dorsal SVZ/hemisection				Mean absolute # of YFP+ OPCs (NG2+) in the dorsal ctx/hemisection						Ratio YFP+ dOPCs/YFP+ cells in dSVZ
KO#1	43			KO#1	9					KO#1	0.21
KO#2	101			KO#2	27					KO#2	0.27
KO#3	78			KO#3	18					KO#3	0.23
KO#5	56			KO#5	8					KO#5	0.14
WT#1	200			WT#1	26					WT#1	0.13
WT#2	236			WT#2	27					WT#2	0.11
WT#3	138			WT#3	7					WT#3	0.05
WT#4	376			WT#4	61					WT#4	0.16
WT#5	295			WT#5	35					WT#5	0.11
WT#6	136			WT#6	6					WT#6	0.05

## Sheet: Fig3n
Emx1Cre;R26R-YFP x WT/Cit-K KO P2
Mean absolute # YFP+ OPCs (NG2+) in the dorsal ctx/hemisection						Mean absolute # YFP-neg OPCs (NG2+) in the dorsal ctx/hemisection
WT#1	34.42					WT#1	81.95
WT#2	59.87					WT#2	105.49
WT#3	43.46					WT#3	80.81
WT#4	59.85					WT#4	78.21
WT#5	42.17					WT#5	105.08
KO#1	45.76					KO#1	23.74
KO#2	21.83					KO#2	19.43
KO#3	41.34					KO#3	22.77
KO#4	32.88					KO#4	21.12
KO#5	40.68					KO#5	34.39

## Sheet: Fig3r
NG2CreERTM;R26R-YFP x WT/Cit-K KO Tam E14 sacrif P10
Absolute # of YFP+ cells/hemisection (in WT OPCs-preOL-OL miel; in KO all OPCs NG2+)
	dors Ctx	CC	CTX baso-lat	Striatum	POA
WT1	26	4	197	149	120
WT2	11	1	171	129	140
WT3	37	2	135	200	175
KO1	6	1	85	104	136
KO2	13	1	99	97	116
KO3	5	0	133	74	91

## Sheet: Fig4a
% apoptotic cells (ccasp3+)/ NG2+ cells								Data for Chi square test
P10	dors ctx							P10	dors ctx		CC		Str		POA
	tot cells	apoptotic	% apoptotic	mean	SD	SE			apoptotic	non apoptotic	apoptotic	non apoptotic	apoptotic	non apoptotic	apoptotic	non apoptotic
KO#1 P10	206	14	0.0679612	0.0840184	0.036281	0.0181405		KO	40	500	44	346	20	372	27	698
KO#2 P10	135	8	0.0592593					WT	4	516	1	504	0	371	2	854
KO#3 P10	141	10	0.070922
KO#4 P10	58	8	0.137931					P3	dors ctx		CC		Str		POA
									apoptotic	non apoptotic	apoptotic	non apoptotic	apoptotic	non apoptotic	apoptotic	non apoptotic
WT#1 P10	271	3	0.0110701	0.00754309	0.00498796	0.00352702		KO	26	535	14	262	6	358	3	201
WT#3 P10	249	1	0.00401606					WT	0	272	0	159	0	237	0	193
	CC
KO#1 P10	135	16	0.118519	0.12219	0.0278666	0.0139333
KO#2 P10	74	10	0.135135
KO#3 P10	141	12	0.0851064
KO#4 P10	40	6	0.15
WT#1 P10	291	0	0	0.00233645	0.00330424	0.00233645
WT#3 P10	214	1	0.0046729
	striatum
KO#1 P10	132	7	0.0530303	0.0537529	0.0166616	0.00833078
KO#2 P10	83	6	0.0722892
KO#3 P10	125	4	0.032
KO#4 P10	52	3	0.0576923
WT#1 P10	183	0	0	0	0	0
WT#3 P10	188	0	0
	POA
KO#1 P10	252	11	0.0436508	0.0460595	0.0282355	0.0141177
KO#2 P10	59	5	0.0847458
KO#3 P10	233	4	0.0171674
KO#4 P10	181	7	0.038674
WT#1 P10	236	1	0.00423729	0.00254237	0.00224216	0.00129451
WT#3 P10	295	1	0.00338983
WT#4 P10	325	0	0
P3	ctx dors
	tot cells	apoptotic	% apoptotic	mean	SD	SE
KO P3	229	4	0.0174672	0.0552168	0.034489	0.0172445
KO P3#1	99	10	0.10101
KO P3#2	103	5	0.0485437
KO P3#3	130	7	0.0538462
WT P3#1	78	0	0	0	0	0
WT P3#2	108	0	0
WT P3#3	86	0	0
	CC
KO P3	72	1	0.0138889	0.0537015	0.034308	0.017154
KO P3#1	58	5	0.0862069
KO P3#2	64	5	0.078125
KO P3#3	82	3	0.0365854
WT P3#1	50	0	0	0	0	0
WT P3#2	47	0	0
WT P3#3	62	0	0
	striatum
KO P3	143	1	0.00699301	0.0157881	0.0182391	0.00911956
KO P3#1	96	4	0.0416667
KO P3#2	69	1	0.0144928
KO P3#3	56	0	0
WT P3#1	72	0	0	0	0	0
WT P3#2	80	0	0
WT P3#3	85	0	0
	POA
KO P3#1	101	2	0.019802	0.0124486	0.0108398	0.00625835
KO P3#2	46	0	0
KO P3#3	57	1	0.0175439
WT P3#1	56	0	0
WT P3#2	88	0	0	0	0	0
WT P3#3	49	0	0

## Sheet: Fig4i
% SA-bGAL+ MACS-sorted OPCs								Data for Chi square test
			%	mean %	sd	se			SA-bGAL-neg	SA-bGAL+	tot
OPC WT dors	SA-bGAL-neg	SA-bGAL+	SA-bGAL+	SA-bGAL+				OPC WT dors	328	61	389
#1	142	38	0.211111	0.143705	0.0584634	0.0337539		OPC WT ventr	455	55	510
#2	94	12	0.113208					OPC KO dors	401	132	533
#3	92	11	0.106796					OPC KO ventr	154	322	476
OPC WT ventr
#1	126	20	0.136986	0.104789	0.0487839	0.0243919
#2	125	14	0.100719
#3	103	4	0.0373832
#4	101	17	0.144068
OPC KO dors
#1	85	37	0.303279	0.253474	0.0675486	0.0337743
#2	129	24	0.156863
#3	104	36	0.257143
#4	83	35	0.29661
OPC KO ventr
#1	60	146	0.708738	0.671172	0.0637709	0.0318854
#2	22	59	0.728395
#3	44	62	0.584906
#4	28	55	0.662651

[truncated: 48 more sheets: Fig4j, Fig4k, Fig4l, Fig4m, Fig5b, Fig5c, Fig5e, Fig5h, Fig5i, Fig5j, Fig6b, Fig6d, Fig6e, Fig6f, Fig6g, Fig6i, Fig6j_Suppl Fig7, Fig6k, Fig6l, Fig7b …]
